# Supplementary material for: Free Cholesterol Affects the Function and Localization of Human Na+/Taurocholate Cotransporting Polypeptide (NTCP) and Organic Cation Transporter 1 (OCT1)
Source: Int J Mol Sci. 2022 Jul 30;23(15):8457. doi: 10.3390/ijms23158457 (PMC9368832; doi:10.3390/ijms23158457)
Supplement: Supplementary file 1 [file ijms-23-08457-s001.zip]

Archive with 1 entries (1 files):
- ijms-1823562-supplementary.pdf
